# Supplementary material for: Endometrial cell-derived small extracellular vesicle miR-100-5p promotes functions of trophoblast during embryo implantation
Source: Mol Ther Nucleic Acids. 2020 Nov 5;23:217–31. doi: 10.1016/j.omtn.2020.10.043 (PMC7758458; doi:10.1016/j.omtn.2020.10.043)
Supplement: Table S1. miRNA expression profile in endometrial cell-derived exosomes (Ishikawa-sEVs versus HEC-1-A-sEVs) [file mmc2.xlsx]

## Sheet: Sheet1
MiRNA expression profile in endometrial cells derived exosomes (Ishikawa-sEVS vs. HEC-1-A-sEVs)
miRNAs	logFC	AveExpr	P.Value
hsa-miR-144-3p	-6.75913	6.48228	0.000239231
hsa-miR-146a-5p	-6.56547	5.54478	0.000451179
hsa-miR-9-5p	5.72611	5.3061	0.00161658
hsa-miR-135b-5p	5.08352	5.44101	0.00257195
hsa-miR-6529-5p	-5.37945	6.63248	0.00855312
hsa-miR-429	5.68318	7.34125	0.0161709
hsa-miR-425-3p	4.23379	6.04338	0.0179761
hsa-miR-27a-5p	-4.15843	6.58604	0.0241305
hsa-miR-191-3p	4.16847	6.07993	0.0293357
hsa-miR-29b-3p	-3.86289	7.53492	0.040889
hsa-miR-100-5p	3.85307	5.90617	0.043565
hsa-let-7b-5p	2.04439	14.6886	0.0498812
hsa-miR-99b-3p	-4.26155	5.69302	0.0499735
hsa-miR-196b-5p	4.77429	7.06558	0.0547469
hsa-miR-181b-5p	4.03619	8.41044	0.0656116
hsa-miR-30a-3p	-4.3797	6.83397	0.065761
hsa-miR-155-5p	-4.00306	8.24867	0.074445
hsa-miR-769-5p	-4.32851	4.78404	0.0755334
hsa-miR-10b-5p	4.65173	7.35904	0.0793601
hsa-miR-10400-5p	3.44662	4.16635	0.0836231
hsa-miR-941	3.69705	4.88033	0.0943303
hsa-miR-342-3p	5.51106	8.29625	0.0947043
hsa-let-7d-3p	4.02565	6.96417	0.100436
hsa-miR-20a-5p	4.02719	6.99427	0.102336
hsa-miR-27b-3p	1.5292	10.1927	0.103753
hsa-miR-628-3p	2.46237	3.20226	0.111114
hsa-miR-95-3p	-3.04706	3.94646	0.118452
hsa-miR-141-5p	3.0159	4.67999	0.118685
hsa-miR-874-3p	-10.054	1.22767	0.13783
hsa-miR-767-5p	10.053	1.3038	0.13997
hsa-miR-200a-3p	3.59783	9.06026	0.146031
hsa-miR-30e-3p	-3.22874	4.94955	0.146478
hsa-miR-651-5p	1.97315	3.42962	0.149627
hsa-miR-7704	-2.76327	5.23689	0.149926
hsa-miR-200c-3p	4.37347	10.8391	0.165991
hsa-miR-340-5p	3.2892	4.72667	0.167233
hsa-miR-218-5p	2.43003	4.48611	0.168991
hsa-miR-221-3p	4.19637	7.70467	0.169514
hsa-miR-183-5p	3.68414	9.40668	0.171116
hsa-miR-122-5p	-1.5992	14.7378	0.173332
hsa-miR-205-5p	2.39324	4.00823	0.177708
hsa-miR-551a	9.00126	0.777951	0.179025
hsa-miR-503-5p	8.60378	0.579209	0.18783
hsa-miR-378c	-2.32869	3.70747	0.190752
hsa-miR-193a-5p	-2.50711	3.95306	0.192821
hsa-miR-34a-5p	3.30182	3.09309	0.194774
hsa-miR-133a-3p	-1.99676	3.031	0.199823
hsa-miR-181a-5p	2.70299	8.07789	0.203933
hsa-miR-377-3p	-8.44741	0.424374	0.204007
hsa-miR-769-3p	-3.02953	3.40919	0.204844
hsa-miR-7108-5p	8.30723	0.430934	0.208086
hsa-miR-619-5p	-2.9195	3.35417	0.21724
hsa-miR-17-5p	3.02257	6.47515	0.218996
hsa-miR-425-5p	3.65339	7.26109	0.220532
hsa-miR-141-3p	3.43339	9.99691	0.224864
hsa-miR-376c-3p	-1.23847	2.65186	0.225003
hsa-miR-21-3p	-1.28756	2.82483	0.228324
hsa-miR-1-3p	-8.17905	0.290191	0.233497
hsa-miR-382-3p	-1.17206	2.61866	0.234202
hsa-miR-330-5p	-7.92431	0.16282	0.239391
hsa-miR-30c-2-3p	-1.12606	2.59565	0.241966
hsa-miR-101-3p	-2.76012	8.786	0.244145
hsa-miR-4497	-7.53626	-0.0312056	0.24902
hsa-miR-184	4.64925	8.47441	0.253504
hsa-miR-130b-3p	2.5547	5.05466	0.259658
hsa-miR-92b-5p	2.37726	3.44634	0.260492
hsa-miR-3195	-2.18674	4.04853	0.261787
hsa-let-7c-5p	0.987009	13.1093	0.262249
hsa-miR-345-3p	-1.08346	2.43616	0.268849
hsa-miR-485-3p	-1.8895	3.41828	0.270632
hsa-miR-195-5p	-0.978265	2.75118	0.270698
hsa-let-7b-3p	1.47687	2.99614	0.271818
hsa-miR-134-5p	-0.941875	2.61113	0.276418
hsa-miR-142-3p	-0.937139	12.5487	0.278173
hsa-miR-18a-3p	1.15812	2.68834	0.284798
hsa-miR-136-3p	2.16753	4.42782	0.285422
hsa-miR-19a-3p	1.36659	4.03648	0.2869
hsa-miR-10401-3p	1.07585	3.491	0.287822
hsa-miR-1260b	1.10044	2.6595	0.294141
hsa-miR-484	-2.03631	4.35334	0.29431
hsa-let-7a-3p	1.07309	2.64582	0.29916
hsa-miR-296-5p	-6.86916	-0.364752	0.299193
hsa-miR-6821-5p	1.21288	2.38282	0.300281
hsa-miR-3648	-0.850754	2.60643	0.300811
hsa-miR-652-3p	-0.894288	2.47977	0.305041
hsa-miR-1262	1.43883	2.1616	0.306313
hsa-miR-191-5p	3.17582	10.1121	0.307237
hsa-miR-132-3p	-0.873715	2.85979	0.31364
hsa-miR-532-5p	2.43057	5.17378	0.315077
hsa-miR-127-3p	-2.73626	8.75247	0.316423
hsa-miR-370-3p	-1.07262	3.07944	0.316988
hsa-miR-483-3p	1.5596	4.11455	0.319152
hsa-miR-374b-5p	-0.796835	2.57947	0.320211
hsa-miR-151a-3p	2.77918	9.65203	0.321889
hsa-let-7a-5p	0.893268	14.1473	0.328281
hsa-miR-542-5p	1.78242	3.57165	0.328303
hsa-miR-324-3p	0.976476	2.82694	0.329502
hsa-miR-2110	1.44829	3.94762	0.333322
hsa-miR-148b-5p	0.971181	2.86405	0.336069
hsa-miR-424-5p	2.02379	3.88187	0.3364
hsa-miR-92a-3p	1.66367	12.4127	0.336917
hsa-miR-140-5p	1.82254	4.3231	0.340131
hsa-miR-181d-5p	0.900535	2.55954	0.341824
hsa-miR-378a-3p	-2.3496	5.38132	0.344179
hsa-miR-215-5p	-0.785491	2.86627	0.344569
hsa-miR-130a-3p	1.87761	7.23455	0.346749
hsa-miR-10a-5p	-1.77543	4.70896	0.348383
hsa-miR-23a-3p	-1.44353	9.40104	0.350393
hsa-miR-22-3p	2.02967	4.91354	0.355211
hsa-miR-432-5p	-2.48609	9.30396	0.355671
hsa-miR-335-5p	1.77657	4.23234	0.357769
hsa-miR-495-3p	-0.691026	2.60756	0.358671
hsa-miR-24-3p	2.30391	9.13132	0.363283
hsa-miR-128-3p	1.29269	9.94902	0.36477
hsa-miR-3138	-0.836312	2.31258	0.367582
hsa-miR-574-3p	2.23614	5.53708	0.372033
hsa-miR-877-5p	1.7093	3.66626	0.372236
hsa-miR-1246	1.32239	11.5651	0.374069
hsa-miR-32-5p	-1.37882	3.53967	0.380679
hsa-miR-654-3p	-0.761074	2.96352	0.380794
hsa-miR-200b-5p	1.77414	3.75704	0.381023
hsa-miR-98-5p	2.53108	5.97716	0.381974
hsa-miR-197-5p	0.752106	2.63376	0.383082
hsa-miR-4449	-1.68705	3.79079	0.383411
hsa-miR-409-5p	-0.663474	2.51279	0.384694
hsa-miR-1185-5p	-0.920053	2.15975	0.38922
hsa-miR-320d	1.29655	10.0069	0.39182
hsa-miR-26b-5p	-0.805561	11.1232	0.39247
hsa-let-7d-5p	2.08989	8.71684	0.394518
hsa-miR-412-5p	-1.4558	3.65682	0.395502
hsa-miR-1269b	1.1408	2.01258	0.400835
hsa-miR-17-3p	-0.698111	2.38168	0.402673
hsa-miR-629-5p	2.0176	7.7592	0.404237
hsa-miR-760	2.21947	5.44617	0.407392
hsa-miR-3609	-0.765208	2.27703	0.407553
hsa-miR-146b-5p	-1.15437	3.44898	0.409733
hsa-miR-92b-3p	1.94267	4.0534	0.413327
hsa-miR-181a-2-3p	-1.13839	3.45021	0.414596
hsa-miR-423-3p	-2.5217	6.13693	0.415358
hsa-miR-542-3p	1.59554	3.77566	0.416008
hsa-miR-190b-5p	-0.615556	2.85091	0.417581
hsa-let-7i-5p	-0.629095	13.5277	0.419186
hsa-miR-942-5p	1.1379	3.38056	0.419786
hsa-miR-500a-3p	0.881803	3.12134	0.421785
hsa-miR-1306-5p	-2.67712	6.38012	0.423471
hsa-miR-374b-3p	-1.07751	1.90429	0.423704
hsa-miR-454-5p	0.659667	2.77288	0.426144
hsa-miR-139-5p	-1.04547	3.40375	0.42764
hsa-miR-7-1-3p	-0.595105	2.47861	0.428229
hsa-miR-200a-5p	1.38929	3.64772	0.428455
hsa-miR-31-5p	-1.27336	3.64649	0.435615
hsa-miR-299-3p	-0.704255	3.05163	0.435812
hsa-miR-3605-3p	0.843401	2.19808	0.437251
hsa-miR-369-3p	-1.24437	3.632	0.439149
hsa-miR-15b-5p	-2.34455	6.034	0.442909
hsa-miR-203a-3p	-1.08742	3.49887	0.44463
hsa-miR-29a-3p	-2.25763	8.40749	0.444768
hsa-miR-628-5p	0.658598	2.43858	0.446763
hsa-miR-421	1.31084	3.65264	0.447623
hsa-miR-224-5p	1.90054	5.53302	0.451831
hsa-miR-339-5p	1.92537	8.82748	0.453989
hsa-miR-148b-3p	0.922885	9.84076	0.454438
hsa-miR-499a-5p	-5.11255	0.370638	0.455125
hsa-miR-494-3p	-1.67098	4.10289	0.456339
hsa-miR-199a-5p	-1.29565	3.79992	0.461781
hsa-miR-431-5p	-1.03242	3.50547	0.464035
hsa-miR-106a-5p	-4.73006	-0.58865	0.464046
hsa-miR-147b-3p	0.570016	2.54271	0.471635
hsa-miR-25-5p	1.11569	3.55507	0.473384
hsa-miR-186-5p	-1.88498	8.74595	0.473549
hsa-miR-361-5p	2.44756	6.46177	0.476421
hsa-miR-328-3p	-1.57635	4.13781	0.483104
hsa-miR-323a-3p	-0.635886	3.08582	0.483116
hsa-miR-193b-5p	-1.30509	3.86227	0.483965
hsa-miR-454-3p	-1.6771	5.96796	0.48522
hsa-miR-125b-2-3p	0.52278	2.63985	0.490035
hsa-miR-4492	0.535615	2.52551	0.49351
hsa-miR-501-3p	0.598465	2.95886	0.494027
hsa-miR-99b-5p	2.38595	6.57747	0.495858
hsa-miR-199a-3p	0.567903	11.6696	0.501295
hsa-miR-199b-3p	0.567903	11.6696	0.501295
hsa-miR-4326	-0.447039	2.64645	0.502659
hsa-miR-1292-5p	-0.445217	2.589	0.508152
hsa-miR-487b-3p	-0.801417	3.41052	0.51955
hsa-miR-99a-3p	-0.425718	2.68638	0.519941
hsa-miR-18a-5p	1.27129	3.92202	0.52055
hsa-miR-145-5p	0.478701	2.57805	0.521668
hsa-miR-148a-3p	0.513542	12.1014	0.528402
hsa-miR-1269a	-1.05311	3.75662	0.529355
hsa-miR-206	0.458194	2.67214	0.53091
hsa-miR-676-3p	0.479869	2.83604	0.534112
hsa-miR-590-3p	-0.678729	2.03909	0.534168
hsa-miR-505-5p	-0.797659	3.45689	0.536169
hsa-miR-1843	0.482929	2.86124	0.537278
hsa-miR-1307-5p	-0.409769	2.57127	0.53926
hsa-miR-23a-5p	-0.409769	2.57127	0.53926
hsa-miR-1225-5p	0.572051	2.2571	0.540744
hsa-miR-345-5p	1.29768	4.0526	0.541503
hsa-miR-3960	-1.332	7.34224	0.545513
hsa-miR-15a-5p	-1.55173	6.10818	0.546755
hsa-miR-296-3p	-4.22189	0.332098	0.550356
hsa-miR-128-1-5p	0.646555	2.09966	0.551266
hsa-miR-107	1.6399	5.61055	0.5514
hsa-miR-320e	1.36219	2.65217	0.555412
hsa-miR-210-3p	-0.808496	3.53569	0.55596
hsa-miR-1307-3p	1.69053	5.71165	0.557066
hsa-miR-1224-5p	-0.638976	2.01922	0.561392
hsa-miR-96-5p	0.53803	3.08062	0.563429
hsa-miR-1180-3p	1.02871	3.811	0.563572
hsa-miR-149-5p	1.02875	3.82109	0.565878
hsa-miR-365b-5p	-0.371002	2.65903	0.566989
hsa-miR-1260a	0.412746	2.75655	0.568711
hsa-miR-576-5p	0.927171	3.7039	0.57108
hsa-miR-431-3p	0.473703	2.34613	0.573419
hsa-miR-4429	1.49733	4.19663	0.575895
hsa-miR-4454	-0.415054	2.38858	0.57805
hsa-miR-3187-3p	0.451628	2.95655	0.581554
hsa-miR-194-5p	-1.4073	6.27848	0.586677
hsa-miR-200c-5p	0.463794	3.00806	0.587777
hsa-miR-379-3p	0.59001	2.07138	0.588609
hsa-miR-451a	0.663854	10.169	0.590467
hsa-miR-891a-5p	0.738869	1.81162	0.593645
hsa-miR-148a-5p	-0.409985	2.34519	0.595751
hsa-miR-331-3p	-0.491258	3.1662	0.599421
hsa-miR-636	0.396377	2.45589	0.600312
hsa-miR-299-5p	-0.495209	3.17652	0.600367
hsa-miR-29c-3p	-0.62489	8.55906	0.601172
hsa-let-7f-5p	0.401565	13.0189	0.610462
hsa-miR-16-5p	-0.541588	14.6305	0.613471
hsa-miR-505-3p	0.706522	3.53978	0.613881
hsa-miR-15b-3p	0.993176	4.82937	0.615154
hsa-miR-411-5p	1.44497	5.82387	0.616704
hsa-miR-3615	0.913917	3.8854	0.616865
hsa-miR-21-5p	-0.457268	12.37	0.617743
hsa-miR-214-3p	-0.433513	3.11799	0.623003
hsa-miR-3065-5p	0.712414	3.59652	0.625744
hsa-miR-125b-5p	0.437667	11.613	0.629614
hsa-miR-483-5p	0.328135	2.66366	0.632364
hsa-miR-516a-5p	-0.340962	2.91159	0.633946
hsa-miR-766-5p	-0.314049	2.52341	0.634931
hsa-miR-376a-5p	-0.334057	2.42908	0.636591
hsa-miR-381-3p	-1.16455	4.44556	0.638862
hsa-miR-378a-5p	0.351295	2.90638	0.643811
hsa-miR-151a-5p	-1.11183	6.4102	0.649716
hsa-miR-493-3p	-0.81928	3.54885	0.652801
hsa-miR-584-5p	-1.07975	6.32432	0.656153
hsa-miR-4508	0.293733	2.64645	0.66386
hsa-miR-125a-3p	-0.492075	3.39286	0.669832
hsa-miR-574-5p	0.830612	8.70043	0.672464
hsa-miR-486-5p	-0.476669	12.8625	0.67573
hsa-miR-3613-3p	-0.605545	1.6683	0.67842
hsa-miR-7706	-0.261548	2.71375	0.678923
hsa-miR-27a-3p	-1.2493	7.08128	0.683353
hsa-miR-103a-3p	0.388102	10.3675	0.68818
hsa-miR-1304-3p	-1.10584	4.89972	0.692321
hsa-let-7e-5p	0.526268	10.0611	0.69581
hsa-let-7g-5p	-0.291073	10.0735	0.697855
hsa-miR-365a-3p	0.655975	3.8395	0.701412
hsa-miR-365b-3p	0.655975	3.8395	0.701412
hsa-miR-6724-5p	-0.249165	2.85331	0.710945
hsa-miR-7-5p	0.354287	9.91468	0.714451
hsa-miR-25-3p	0.483085	12.4513	0.720532
hsa-miR-152-3p	0.782404	4.31769	0.723587
hsa-miR-301a-3p	-0.669856	4.03558	0.725108
hsa-miR-1306-3p	-0.236783	2.8595	0.725296
hsa-miR-125a-5p	-0.39074	11.3743	0.72757
hsa-miR-3065-3p	0.244277	2.46084	0.731092
hsa-miR-30e-5p	0.318775	10.1765	0.733092
hsa-miR-1908-5p	-0.238487	2.91256	0.734107
hsa-miR-126-5p	0.951075	9.19273	0.735552
hsa-miR-130b-5p	0.317829	3.19072	0.740495
hsa-miR-195-3p	-0.206913	2.57698	0.743362
hsa-miR-365a-5p	-0.206913	2.57698	0.743362
hsa-miR-452-5p	0.843021	2.79997	0.746236
hsa-miR-541-5p	-0.201461	2.76924	0.751556
hsa-miR-1268a	-0.929907	8.12847	0.753334
hsa-miR-223-3p	-0.427818	10.3472	0.75767
hsa-miR-99a-5p	0.82418	4.73279	0.768054
hsa-miR-144-5p	0.651903	7.58449	0.773146
hsa-miR-181c-5p	0.21582	2.36562	0.775702
hsa-miR-1468-5p	-0.803483	6.92127	0.778159
hsa-miR-192-5p	-0.938263	7.79723	0.778263
hsa-miR-455-5p	-0.173172	2.50952	0.789924
hsa-miR-1249-3p	-0.410848	1.57096	0.790124
hsa-miR-1266-5p	0.176738	2.53141	0.791244
hsa-miR-1285-5p	1.96124	0.913803	0.795287
hsa-miR-379-5p	-0.73449	7.15814	0.798506
hsa-miR-19b-3p	-0.625677	6.29509	0.799182
hsa-miR-320c	0.185828	11.3727	0.79996
hsa-miR-1268b	-0.72802	8.02753	0.800808
hsa-miR-10a-3p	-0.225082	2.14517	0.80468
hsa-miR-20a-3p	-0.225082	2.14517	0.80468
hsa-miR-142-5p	-0.873416	8.20105	0.806121
hsa-miR-199b-5p	-0.586191	6.25474	0.808751
hsa-miR-1290	-0.282573	11.8768	0.812515
hsa-miR-374a-5p	0.149328	2.62484	0.816187
hsa-miR-339-3p	-0.213896	3.20966	0.819237
hsa-miR-197-3p	0.555854	4.51181	0.823078
hsa-miR-320a-3p	-0.192194	11.8954	0.823529
hsa-miR-625-3p	0.54824	4.55729	0.82914
hsa-miR-182-5p	0.765827	8.25181	0.831849
hsa-miR-671-5p	-0.176712	3.09817	0.83193
hsa-miR-335-3p	0.136965	2.74892	0.832479
hsa-miR-532-3p	-0.155452	2.97896	0.833291
hsa-miR-30b-5p	-0.189061	3.17656	0.834215
hsa-miR-196a-5p	0.476633	4.65733	0.835833
hsa-miR-20b-5p	0.448919	3.15137	0.839307
hsa-miR-30d-5p	0.246394	10.328	0.851271
hsa-miR-375-3p	-0.125353	2.8904	0.854212
hsa-miR-320b	0.138435	11.3903	0.856897
hsa-miR-493-5p	-0.187958	3.32404	0.857703
hsa-miR-369-5p	-0.175818	3.27027	0.859486
hsa-miR-1287-5p	0.162872	3.1976	0.862192
hsa-miR-1303	0.162872	3.1976	0.862192
hsa-miR-1296-5p	0.180478	3.30172	0.862427
hsa-miR-409-3p	-0.528926	7.52708	0.86665
hsa-miR-433-3p	0.169117	2.05564	0.866953
hsa-miR-30a-5p	-0.200216	10.9552	0.867146
hsa-miR-4516	-0.4104	7.71768	0.869095
hsa-miR-660-5p	0.403258	4.57673	0.874236
hsa-let-7i-3p	-0.116406	2.32025	0.877809
hsa-miR-143-3p	0.141617	10.0409	0.880164
hsa-miR-204-5p	-0.120929	3.07028	0.880926
hsa-miR-140-3p	-0.441911	5.06003	0.887933
hsa-miR-10b-3p	0.116453	3.12414	0.893026
hsa-miR-423-5p	0.260381	11.2427	0.893201
hsa-miR-1226-3p	0.0833919	2.54128	0.897686
hsa-miR-450b-5p	-0.0766526	2.58145	0.902512
hsa-miR-671-3p	0.232068	4.11173	0.90602
hsa-miR-376a-3p	-0.0766526	2.46126	0.908764
hsa-miR-4660	-0.0766526	2.46126	0.908764
hsa-miR-106b-3p	-0.301619	6.78025	0.909535
hsa-miR-382-5p	0.279248	8.2967	0.919117
hsa-miR-324-5p	0.091402	3.18436	0.920634
hsa-miR-126-3p	-0.113074	12.7651	0.921949
hsa-miR-643	-0.0766526	2.21938	0.92715
hsa-miR-361-3p	0.24877	4.72902	0.927213
hsa-miR-200b-3p	0.244673	6.57354	0.930645
hsa-miR-3679-5p	-0.0529795	2.56962	0.932878
hsa-miR-744-5p	0.217534	4.9265	0.941553
hsa-miR-28-3p	0.232872	5.09711	0.94164
hsa-miR-5701	0.04354	2.52136	0.946618
hsa-miR-1343-3p	0.037139	2.74931	0.953241
hsa-miR-4488	0.0343027	2.63693	0.956186
hsa-miR-30c-5p	0.15242	7.16984	0.959883
hsa-miR-185-5p	-0.133698	6.89582	0.960842
hsa-miR-181a-3p	0.0361827	2.97117	0.96087
hsa-miR-23b-3p	0.111586	6.29902	0.963473
hsa-miR-26a-5p	0.037833	11.7469	0.963853
hsa-miR-150-5p	-0.134023	7.75328	0.967291
hsa-miR-589-5p	0.0688447	3.9315	0.968416
hsa-let-7e-3p	0.0309163	2.12474	0.973443
hsa-miR-548e-5p	0.0309163	2.12474	0.973443
hsa-miR-222-3p	-0.0885236	4.7056	0.973681
hsa-miR-93-3p	0.0284658	3.32095	0.978298
hsa-miR-342-5p	-0.0131276	2.58954	0.983285
hsa-miR-187-3p	0.00888052	2.66407	0.988592
hsa-miR-93-5p	-0.0126744	12.1535	0.990571
